# Supplementary material for: Understanding Pride in Eating Disorders and Disordered Eating Behaviors: A PRISMA-Informed Scoping Review
Source: J Clin Med. 2026 Jan 8;15(2):522. doi: 10.3390/jcm15020522 (PMC12841609; doi:10.3390/jcm15020522)
Supplement: Supplementary file 1 [file jcm-15-00522-s001.zip]

Archive with 2 entries (2 files):
- jcm-3982384 Table S1-PRISMA_2020_checklist.pdf
- jcm-3982384 Table S2-PRISMA-ScR-Fillable-Checklist_10Sept2019.pdf
